# Supplementary material for: Liposomal Formulations for Efficient Delivery of a Novel, Highly Potent Pyrimidine-Based Anticancer Drug
Source: Pharmaceuticals (Basel). 2025 Aug 15;18(8):1210. doi: 10.3390/ph18081210 (PMC12389155; doi:10.3390/ph18081210)
Supplement: Supplementary file 1 [file pharmaceuticals-18-01210-s001.zip]

Archive with 1 entries (1 files):
- pharmaceuticals-3816730-supplementary.pdf
